# Supplementary material for: A new IDH-independent hypermethylation phenotype is associated with astrocyte-like cell state in glioblastoma
Source: Genome Biol. 2025 Jul 3;26:192. doi: 10.1186/s13059-025-03670-y (PMC12225510; doi:10.1186/s13059-025-03670-y)
Supplement: Supplementary file 2 — Additional File 2: Supplementary Table S1. [file 13059_2025_3670_MOESM2_ESM.xlsx]

## Sheet: Table S1
Mc Kenzie neuronal markers	Couturier neuronal markers
BCL11A	ADRA2A
GRIN2A	BCL11A
RELN	BHLHE22
ELAVL2	CELF4
NPY	CITED2
CADPS	CLMP
MAL2	CPE
CHGB	CSRP2
ERBB4	CXCR4
GAD1	DLX1
GAD2	DLX2
RBFOX1	DLX5
RAB3C	DLX6
RAB3B	DLX6-AS1
GABRB2	GAD1
CACNA2D1	GAD2
KCNC2	GAP43
MEG3	GPM6A
DYNC1I1	HN1
GRIN2B	ID2
ADARB2	INA
NDRG4	LIMCH1
INA	MAFB
CNR1	MEG3
CNTNAP2	MEIS2
CCK	NELL2
DLX1	NEUROD2
PENK	NEUROD6
PCSK2	NRN1
CALB2	NTM
PGM2L1	NXPH1
KIT	PDZRN3
KCNQ5	PFN2
NELL2	PLK2
NELL1	PPP2R2B
DISP2	RBFOX1
GABBR2	RND3
RTN1	RUNX1T1
GDA	SATB2
GPR83	SOX11
NRIP3	SOX4
GAP43	SP9
ROBO2	STMN2
CLSTN2	SYT1
SLC12A5	TMOD1
CELF4	TUBA1A
NRXN3	TUBB2A
NYAP2	TUBB2B
MYT1L	UCHL1
SLC2A13
SLC7A14
SPHKAP
SRRM4
ST8SIA3
STMN2
SULT4A1
SV2B
SYNGR3
SYNPR
SYT1
SYT13
UCHL1
VSNL1
VSTM2A
ZMAT4
ZNF804A
